# Supplementary material for: ADAP1 promotes latent HIV-1 reactivation by selectively tuning KRAS–ERK–AP-1 T cell signaling-transcriptional axis
Source: Nat Commun. 2022 Mar 1;13:1109. doi: 10.1038/s41467-022-28772-0 (PMC8888757; doi:10.1038/s41467-022-28772-0)
Supplement: Supplementary file 8 — Source Data [file 41467_2022_28772_MOESM8_ESM.xlsx]

## Sheet: Fig 1d
pool number	-log2 (Fc)	-log10(q value)
12	1.77509	3.386
176	0.783928	3.097
48	0.728388	3.097
77	2.77428	2.994
56	0.594487	2.821
175	0.524164	2.762
17	0.440242	2.762
15	0.378028	2.762
164	1.22429	2.735
182	0.831923	2.735
110	0.479698	2.735
170	0.712701	2.68
183	0.634096	2.568
146	0.544707	2.523
112	0.537762	2.454
114	0.303581	2.449
143	0.602835	2.429
153	0.586089	2.429
13	0.481083	2.429
37	0.393069	2.429
78	0.605378	2.412
172	0.582598	2.412
40	0.552827	2.412
147	0.514247	2.412
53	0.388647	2.412
154	0.455473	2.406
86	0.346583	2.406
91	0.42925	2.396
117	0.387293	2.396
41	0.41047	2.374
128	0.464722	2.334
107	0.283609	2.333
181	0.589625	2.295
96	0.463613	2.295
44	0.380814	2.295
65	0.365051	2.295
161	0.362986	2.295
173	0.415883	2.294
49	0.295665	2.294
46	0.463379	2.271
72	0.668118	2.252
142	0.417874	2.252
120	0.371258	2.252
136	0.436439	2.235
159	0.556061	2.234
127	0.422026	2.234
7	0.359005	2.194
69	0.302928	2.147
34	0.295074	2.146
145	0.480622	2.136
8	0.355673	2.136
43	0.388124	2.095
162	0.542746	2.054
178	0.555733	2.052
119	0.412196	2.042
90	0.292249	2.042
155	0.477328	2.033
88	0.382421	1.99
152	0.699969	1.983
171	0.463262	1.983
47	0.386	1.979
151	0.533568	1.974
84	0.264664	1.974
92	0.413103	1.936
39	0.452946	1.928
160	0.447966	1.923
9	0.421606	1.923
82	0.318445	1.923
58	0.230171	1.921
55	0.588073	1.911
38	0.25373	1.911
20	0.246961	1.911
23	0.165373	1.911
36	0.282285	1.875
83	0.335011	1.845
71	0.298155	1.837
79	0.268714	1.837
11	0.210262	1.837
50	0.362611	1.835
137	0.2881	1.83
109	0.283411	1.83
118	0.265368	1.83
81	0.310383	1.827
16	0.41944	1.825
113	0.298352	1.813
99	0.332007	1.787
66	0.303711	1.785
64	0.54258	1.78
85	0.370293	1.78
149	0.301198	1.78
63	0.238795	1.78
74	0.237634	1.78
157	0.487617	1.768
139	0.389231	1.744
33	0.212871	1.737
174	0.50125	1.678
45	0.375144	1.678
94	0.284138	1.678
73	0.21537	1.653
102	0.199574	1.653
125	0.393804	1.619
180	0.47756	1.58
54	0.2975	1.58
138	0.378307	1.559
21	0.237771	1.557
156	0.412135	1.553
1	0.153295	1.553
158	0.56673	1.549
80	0.398394	1.541
124	0.32842	1.541
141	0.420343	1.535
168	0.430834	1.521
179	0.381556	1.521
10	0.294024	1.521
51	0.136215	1.493
60	0.178489	1.44
42	0.258114	1.431
116	0.336988	1.423
165	0.366738	1.407
68	0.335521	1.398
104	0.179094	1.361
105	0.189122	1.341
177	0.776661	1.289
132	0.09587	1.289
115	0.333797	1.169
62	0.331847	1.147
166	0.222875	1.135
76	0.204264	1.131
18	0.175497	1.128
131	0.327714	1.124
108	0.223703	1.124
4	0.220735	1.09
133	0.195993	1.08
89	0.177421	1.071
67	0.157019	1.05
101	0.184844	1.049
14	0.112427	0.9944
52	0.145053	0.991
126	0.176103	0.9142
2	0.190359	0.9139
129	0.250316	0.9031
135	0.227078	0.8794
93	0.094437	0.8745
6	0.09587	0.7834
35	0.133942	0.7632
3	0.28308	0.746
106	0.098956	0.6987
87	0.181013	0.6903
57	0.156803	0.6796
163	0.233257	0.6396
100	0.089829	0.6041
148	0.258518	0.6036
169	0.041903	0.6029
123	0.085966	0.5048
61	0.120671	0.4883
97	0.025857	0.4661
167	0.059049	0.409
25	0.082509	0.4009
122	0.016811	0.3766
5	0.019595	0.3691
24	0.008751	0.2985
22	-0.02068	0.4031
98	-0.02154	0.3971
59	-0.03414	0.5056
32	-0.04515	0.4963
144	-0.08944	0.9687
75	-0.09236	0.4883
29	-0.10859	0.4874
28	-0.11642	0.7632
30	-0.19058	1.289
31	-0.31718	1.529
130	-0.32302	0.6108
150	-0.46152	2.454
95	-0.51632	1.813
111	-0.56219	2.374
121	-0.67981	1.062
103	-0.8479	2.762
134	-0.9151	2.762
70	-0.99542	2.396
140	-1.20954	2.006
26	-1.37376	2.762
27	-1.52893	2.762
19	-5.00484	3.65

## Sheet: Fig 1e
	Avg Fc
hits	Rep 1	Rep 2	Rep 3
TNF	23.5566	22.4346	21.1045
CD40	17.024	18.405	17.209
KRAS	12.2247	15.0336	16.8744
TIRAP	3.33308	3.44796	3.6734
CD80	3.84537	3.08539	3.4211
ADAP1	2.96561	2.53126	2.70492
CD86	2.55728	2.20913	2.34962
LTA	1.26206	1.32293	1.2524

## Sheet: Fig 1h
	Avg Fc relative to Mock
Rep	Mock	ADAP1	GAP Mut	PH1 Mut
1	1	4.12	0.7	1.02
2	1	3.06	0.65	0.94
3	1	2.23	0.56	0.81
4	1	2.15	1.06	1.46
5	1	1.99	1.31	1.6
6	1	2.82	1.2	1.72
7	1	2.05	0.94	1.29

## Sheet: Fig 2b
		Avg relative expression compared to Tn
		Tn	Te	Tm	Tm+stim
	Rep 1	1	17.1721	1.18936	16.047
	Rep 2	1	18.1593	0.850829	15.7689
	Rep 3	1	15.2233	1.55174	14.787
		Avg Ct (ADAP1/RPL19)
		Tn	Te	Tm	Tm+stim
	Rep 1	27.7842	21.683	29.0175	22.6284
	Rep 2	27.8598	21.6024	29.5007	22.6536
	Rep 3	28.2045	21.8568	28.6338	22.7464

## Sheet: Fig 2d
	Avg relative expression compared to time 0 hr
	Donor 1			Donor 2
	Rep 1	Rep 2	Rep 3	Rep 1	Rep 2	Rep 3
0hr	1	1	1	1	1	1
4hr	3.20807	3.58984	3.47514	5.49669	5.86997	5.42016
8hr	n.m.	n.m.	n.m.	12.2537	12.7367	12.5191
12hr	16.9479	16.5497	15.8417	17.5952	17.1987	16.0609
24hr	13.5454	13.8756	11.726	11.1987	10.044	10.5927
48hr	5.20459	5.27737	4.72478	3.99555	3.46351	3.78646
	n.m.	not measured

## Sheet: Fig 3c
	Avg Fc
	donor 1			donor 2			donor 3
Ctrl	1.08	0.7	1.31	0.91	1.2	1.03	0.85	0.95	0.93
CXCR4CRISPR	0.87	1.04	1.09	1	0.94	1.07	1.03	1.01	0.96
NFkBCRISPR	0.58	0.4	0.27	0.31	0.32	0.35	0.34	0.36	0.41
ADAP1CRISPR	0.31	0.4	0.21	0.44	0.62	0.52	0.52	0.8	0.74

## Sheet: Fig 4c
	-log2 (Fc)	-log10 (p value)
APOA1	7.78136	2.65
SERPINA1	4.52982	0.184
TF	3.2765	0.4052
INF2	2.42223	0.9175
MPHOSPH8	2.12433	0.6935
TPP1	2.11437	0.9246
C3	2.07382	0.5885
HMHA1; ARHGAP45	2.0321	1.7
ACO2	2.02503	1.398
HERC6	1.98914	0.4838
SYNM	1.96347	1.924
AIM1; CRYBG1	1.94111	1.675
DPP4	1.92979	4.052
PARP9	1.90689	0.6162
A2M	1.89918	2.459
LIMCH1	1.8953	0.5924
ALB	1.88362	1.021
MYO3B	1.87578	1.406
DDX27	1.852	1.599
SUCLG1	1.83188	1.358
PDP1	1.80323	1.134
SARS	1.774	1.099
PAG1	1.73118	3.1
SNW1	1.72683	1.995
IGHA1	1.70487	0.3467
FYN	1.66903	2.997
DNPEP	1.65076	0.7771
LRRFIP1	1.64155	1.141
PABPC4	1.63691	1.599
ITIH3	1.58496	1.37
CCDC69	1.57046	2.59
SPATA5	1.56071	1.355
MMP25	1.5509	2.891
MYO18A	1.51602	1.656
ATAD3B	1.51602	1.368
HCLS1	1.49057	2.552
LRCH4	1.48027	1.616
UBA6	1.46989	1.297
TWF2	1.46467	1.721
PAK2	1.4489	0.4639
TWF1	1.44361	1.974
SIRPG	1.40599	2.859
IGLL5	1.37851	1.319
PTPN7	1.36177	0.9251
PARP4	1.36177	2.667
MYO1B	1.33342	1.797
ITIH2	1.32193	1.721
GNAI3	1.32193	3.125
SERPINF1	1.31615	1.807
LCP1	1.31034	2.573
SNTB1	1.30451	0.5845
PDS5A	1.29866	0.8978
MX2	1.29866	2.213
PPP2R2A	1.29278	0.9149
GSPT1	1.28096	1.597
BABAM2	1.24489	3.19
RIF1	1.23879	0.3756
RELA	1.23879	0.3355
CORO1C	1.23879	2.575
IQGAP1	1.23266	1.58
PRNP	1.22651	2.136
PARP14	1.22033	0.9554
MYO1G	1.20789	1.574
AP1G2	1.20163	0.7452
EIF3E	1.20163	0.6296
HPRT1	1.20163	0.2608
MYO1C	1.20163	1.969
AHCYL1	1.19535	1.226
CD44	1.19535	3.1
MYO1F	1.18269	1.592
MYH11	1.18269	1.484
MRE11	1.17632	0.8182
LRCH3	1.16993	0.8229
CNOT1	1.15704	1.195
ASPM	1.15704	1.099
AGO2; EIF2C2	1.15056	0.8711
NUMA1	1.14405	0.878
UPF1	1.14405	1.414
NT5E	1.14405	1.31
CDKL3	1.1375	0.9175
CD55	1.1375	2.414
MIDEAS	1.13093	0.9029
PSME2	1.13093	0.4557
LRCH1	1.12433	1.406
MTMR1	1.1177	1.478
ATAD3A	1.11103	2.294
DIAPH1	1.09761	1.16
TBP	1.08406	1.64
PSMD12	1.08406	0.8562
DBN1	1.08406	1.86
MYO1E	1.07724	1.183
MYO5A	1.07724	1.619
NME1	1.07039	1.704
XRN1	1.07039	1.063
GBP5	1.07039	1.444
NAMPT	1.0635	1.02
OSBPL8	1.0635	1.325
SBF1	1.0635	1.289
LMO7	1.05658	0.8107
STK38	1.04963	0.999
MCM2	1.04963	2.167
NRBP1	1.04264	0.8239
CD2AP	1.03562	0.9727
MYO18A	1.03562	1.077
TTC37	1.02857	0.9475
ESYT1	1.02857	1.156
CD6	1.02148	1.174
CHIC2	1.02148	0.6822
SH3KBP1	1.02148	1.268
FARSB	1.01436	1.17
GNB2	1.01436	1.7
SKIV2L	1.0072	0.6346
ACTR1B	1.0072	0.625
CD48	1.0072	2.163
LIMA1	1.0072	1.919
VIM	1.0072	1.916
SERPINA7	1	2.137
GNAI2	1	2.31
A1BG	0.992768	1.783
HLA-A	0.978196	0.6702
MYO18A	0.978196	1.327
TSG101	0.963474	0.8139
GPSM3	0.963474	0.8764
TMOD2	0.963474	1.596
ARHGEF6	0.956057	1.971
LIME1	0.956057	1.842
FLII	0.956057	1.311
PRKAR1A	0.948601	0.6697
LDHB	0.948601	0.9499
PPP6R1	0.948601	1.496
NUP133	0.933573	0.6487
DENND1C	0.933573	0.706
ACIN1	0.933573	1.217
CAPZB	0.933573	0.9242
ANKRD26	0.925999	0.553
ZW10	0.910733	0.9384
MTCH2	0.910733	0.5416
SRP68	0.910733	1.307
FAM203B; FAM203A; HGH1	0.903038	1.562
PBXIP1	0.903038	1.345
ATP2A3	0.903038	0.4496
SAMHD1	0.895303	1.11
FMR1	0.887525	2.266
ATP6V1A	0.887525	2.37
SF3B1	0.887525	0.8428
HSPD1	0.887525	1.853
XPO7	0.871844	1.587
YBX1	0.871844	0.9659
PSMC2	0.871844	0.7932
MPRIP	0.871844	1.403
CAPZB	0.871844	1.455
COPS2	0.863938	0.6482
RPL4	0.863938	1.051
GNB1	0.863938	1.247
LSP1	0.863938	1.927
PPP6C	0.85599	2.227
CD4	0.85599	2.112
HNRNPH2	0.85599	0.8479
CAPZA1	0.85599	1.789
U2AF2	0.847997	0.5253
ACTR1A	0.847997	0.6359
PSD4	0.847997	0.881
OAS3	0.847997	2.243
CORO7	0.847997	1.766
CSE1L	0.83996	0.2536
PRKCA	0.83996	0.9425
SPECC1IL	0.83996	0.9971
HMHA1; ARHGAP45	0.83996	1.099
SLC2A1	0.831877	0.7117
PRKD2	0.831877	1.016
LOC101060545; RPIA	0.823749	0.9103
IK	0.823749	0.5892
IDH3B	0.823749	0.5501
PIK3CD	0.823749	0.9256
OXSR1	0.823749	1.101
TMOD3	0.823749	1.362
TRIM56	0.815575	0.4834
IGKV3-15	0.815575	0.8299
MST4; STK26	0.815575	1.114
RANGAP1	0.815575	1.856
DDB1	0.815575	0.8408
LRRFIP2	0.815575	1.968
MYL6B	0.815575	0.8794
THBS1	0.807355	1.321
BAG6	0.807355	1.853
SERPINC1	0.799087	0.7088
CAPZA2	0.799087	1.599
ZNF300	0.790772	0.7327
PPP1R10	0.790772	2.223
THEMIS	0.790772	1.004
PRMT5	0.782409	0.8341
EIF3L	0.782409	0.5248
MYO1D	0.782409	0.7935
COPS8	0.773996	1.158
PSMD7	0.773996	1.046
SIT1	0.773996	0.5891
GARS1	0.773996	1.237
MATR3	0.773996	0.8788
MCM3	0.773996	2.278
FLOT2	0.773996	1.955
OGDH	0.773996	1.454
STT3A	0.765535	2.787
EFR3A	0.765535	1.488
SARS2	0.765535	0.5492
DARS	0.765535	1.809
SPTAN1	0.765535	1.27
RPL3	0.757023	1.327
TMPO	0.757023	1.448
SPTBN1	0.757023	1.14
IPO7	0.748461	0.9148
MYO1C	0.748461	1.789
PABPC1	0.748461	1.259
FRYL	0.739848	0.2993
FNBP1	0.739848	1.331
PTK2B	0.739848	1.012
CORO2A	0.731183	0.6129
DCTN1	0.731183	1.066
S100A4	0.731183	0.668
UGGT1	0.731183	1.091
TRIM26	0.722466	0.5747
SF3A3	0.722466	1.841
EIF3B	0.722466	0.7888
CNP	0.722466	1.426
ADAR	0.722466	1.345
SLC25A3	0.713696	1.15
CLTC	0.713696	1.109
POTEJ	0.713696	0.7797
RHOT2	0.704872	0.4172
PSMD1	0.704872	1.021
MTX2	0.695994	1.133
SUN2	0.695994	1.477
CCT5	0.695994	1.143
ANXA6	0.695994	1.428
LCK	0.695994	1.881
ESYT2	0.687061	0.8187
CD38	0.687061	1.023
ERO1L; ERO1A	0.687061	1.006
CANX	0.687061	1.215
CAD	0.687061	0.6787
EIF4A3	0.687061	1.586
DDX39A	0.687061	0.4578
INPP5D	0.687061	1.02
GRAP	0.678072	0.2572
DAZAP1	0.678072	0.4475
SLC16A3	0.678072	2.546
BDH1	0.669027	0.9223
CCT7	0.669027	1.003
RPL7	0.669027	0.9197
ACTN4	0.669027	0.8248
SPTAN1	0.669027	1.109
PTPN22	0.659925	0.3495
ATP6V1B2	0.659925	1.382
PKCθ	0.659925	1.469
MVP	0.659925	0.6203
TLN1	0.659925	1.441
SDHA	0.659925	0.9443
FLII	0.659925	1.115
LRCH4	0.659925	1.313
SPTAN1	0.659925	1.957
SSR1	0.650765	0.5545
FN3KRP	0.650765	0.9408
DDX24	0.650765	0.6625
LARS1	0.650765	1.445
IGHG2	0.650765	0.4967
NARS	0.641546	0.4695
FGB	0.632268	0.7536
MYO6	0.632268	0.3195
COPS4	0.632268	1.519
NUP88	0.632268	0.8925
TRADD	0.632268	0.7646
EXOC4	0.62293	0.589
EIF3CL	0.62293	0.8379
ZC3HAV1	0.62293	1.344
CCT4	0.62293	1.063
RCC2	0.62293	0.8161
HSP90AA1	0.62293	1.647
DOCK2	0.62293	1.073
ACTN1	0.62293	0.7454
UPP1	0.613532	0.6251
ANKRD13A	0.613532	0.2888
NPEPPS	0.613532	1.031
LMO7	0.613532	1.345
DOCK8	0.613532	1.057
MYH9	0.613532	1.05
NUP107	0.604071	0.9476
ARHGAP25	0.604071	0.7284
AHSG	0.604071	0.632
RPS5	0.604071	0.6425
PA2G4	0.594549	1.378
TTLL12	0.594549	0.7432
THOC5	0.594549	0.9216
IPO5	0.594549	0.5197
CNN2	0.594549	1.404
ELAVL1	0.594549	1.064
FLOT1	0.594549	1.293
DNAJB1	0.584963	0.5642
DPRX	0.584963	1.208
FUS	0.584963	0.566
THOC2	0.584963	1.11
EHD1	0.584963	0.9822
FARSA	0.584963	1.03
HLA-C	0.584963	0.6059
AARS1	0.575312	0.8561
SEC7 domain-containing protein	0.575312	0.5642
ISG15	0.575312	0.8474
TAP1	0.575312	1.119
FAM120A	0.575312	0.5887
NCKIPSD	0.575312	0.8268
GCN1L1; GCN1	0.575312	0.5813
THRAP3	0.575312	0.9176
RANBP2	0.575312	1.257
EPRS	0.575312	1.452
DDX5	0.575312	0.9312
AKAP2; PALM2-AKAP2	0.575312	0.8836
MAP4K1	0.565597	0.6218
NUP205	0.565597	0.8994
MPRIP	0.565597	0.9754
Vesicle-fusing ATPase	0.555816	1.788
RGS19	0.555816	0.9954
CD59	0.555816	0.5481
PRPSAP2	0.555816	0.5934
WARS	0.555816	0.6881
VAV1	0.555816	0.8562
MCM7	0.555816	1.041
RPS6KA3	0.555816	1.536
GC	0.545968	0.6059
DNAJA2	0.545968	0.9474
PSMD6	0.545968	1.172
SERPINB1	0.545968	1.198
NCL	0.545968	1.197
PPP1CA	0.545968	0.86
KIFC3	0.536053	0.5711
SNRNP40	0.536053	0.3535
RASA3	0.536053	0.7447
STIP1	0.536053	0.4146
NSUN2	0.536053	0.4851
STK24	0.536053	0.6747
RPLP0	0.536053	0.911
ARHGAP30	0.526069	0.8864
RARS	0.526069	1.133
NOP56	0.526069	1.924
PTRPC	0.526069	0.9209
TES	0.526069	1.456
PHF20	0.516015	0.7403
GSDMD	0.516015	0.4348
FKBP5	0.516015	0.7146
MCCC2	0.516015	0.3558
UBAP2L	0.516015	0.4633
DDX60	0.516015	0.4143
VCP	0.516015	0.8387
PRPS1	0.516015	0.6933
SRSF1	0.516015	0.8773
RPS6	0.516015	0.4014
ZAP70	0.516015	1.079
ANKRD44	0.516015	0.8291
EEF2	0.516015	0.9474
RRAS2	0.505891	0.8769
DDX1	0.505891	1.017
IQGAP2	0.505891	0.8379
PKM	0.505891	1.262
VTN	0.495695	1.021
SMARCC2	0.495695	0.9075
ABI1	0.495695	2.148
IGKV4-1	0.495695	0.7722
STRN	0.495695	0.7274
NSF	0.495695	1.369
MYO9B	0.495695	0.7716
DPYSL2	0.495695	1.045
WDR1	0.495695	1.102
NUP155	0.495695	0.6919
HNRNPR	0.495695	0.7586
EEF1A1	0.495695	1.291
ZNF384	0.485427	0.6316
SYTL5	0.485427	1.155
SOS1	0.485427	0.2333
WDR82	0.485427	0.4624
DTX3L	0.485427	0.641
SEC24C	0.485427	0.8276
DYNLL1	0.485427	0.2794
GIMAP8	0.485427	0.6037
BST2	0.485427	1.822
PSMC6	0.485427	1.178
DDX3X	0.485427	1.018
CORO1A	0.485427	1.131
MYH10	0.485427	0.8274
SH3D21	0.475085	0.3344
PSTPIP1	0.475085	0.404
TKT	0.475085	0.5052
PSMD2	0.475085	0.7806
RPL7A	0.475085	0.441
APBB1IP	0.464668	0.483
DNAJC9	0.464668	0.3788
DDX18	0.464668	0.6565
DLAT	0.464668	0.3206
ACADSB	0.464668	0.3401
PCNA	0.464668	0.4741
SLC25A12	0.464668	0.9495
NCKAP1L	0.464668	0.8586
ILF2	0.464668	0.5323
CAMK2D	0.464668	1.112
FMNL1	0.464668	0.8609
CCT6A	0.464668	0.9834
FBXW11	0.464668	0.8352
IGHG3	0.464668	0.9625
TUBA4A	0.464668	1.146
POTEI	0.464668	0.5627
PLEC	0.464668	0.946
ACTBL2	0.464668	0.779
APOBEC3G	0.454176	0.2206
STRAP	0.454176	0.9229
STAT5B	0.454176	0.439
TCOF1	0.454176	0.5671
OLA1	0.454176	0.5389
SNRPB	0.454176	0.5083
HP1BP3	0.454176	2.276
DBNL	0.454176	0.9753
ANO7	0.443607	0.2671
CAP1	0.443607	1.848
RPL21	0.443607	0.5044
GIMAP4	0.443607	1.85
EIF3F	0.443607	0.6844
PCBP3	0.443607	0.3005
RLTPR; CARMIL2	0.443607	0.5558
USP14	0.432959	1.11
RPL29	0.432959	0.2546
LMNA	0.432959	0.4733
CHMP4B	0.432959	1.293
KHDRBS1	0.432959	1.174
SIPA1L1	0.432959	0.7789
PSMD13	0.432959	0.564
RPL8	0.432959	0.547
HNRNPF	0.432959	0.9701
YLPM1	0.422233	0.526
SMU1	0.422233	0.7639
EZR	0.422233	0.2168
IARS1	0.422233	0.9295
SNRNP200	0.422233	0.3979
PPP2R1A	0.422233	0.6352
SLFN5	0.422233	0.5099
CAND1	0.422233	0.6496
AAK1	0.411426	0.1438
SF3A1	0.411426	1.186
CRLF3	0.411426	0.8483
NUP214	0.411426	1.132
DOK2	0.411426	0.8676
EFTUD2	0.411426	0.7578
HSP90B1	0.411426	0.6487
CARHSP1	0.400538	0.3034
GIT2	0.400538	0.3225
SRSF3	0.400538	0.647
NFKB1	0.400538	0.4206
SERPINB9	0.400538	0.6029
CCT8	0.400538	1.074
RPL10A	0.400538	0.4246
LMO7	0.400538	0.4432
HNRNPU	0.400538	0.9717
TUBA1A	0.400538	0.8251
USO1	0.389567	0.4328
TBC1D10C	0.389567	0.1798
NUP160	0.389567	0.2171
NAP1L4	0.389567	0.5672
PIK3R1	0.389567	1.119
GPI	0.389567	0.924
SH3BP1	0.389567	0.6365
SLC25A6	0.389567	0.2736
IMMT	0.389567	0.6735
HSPA9	0.389567	1.033
KIF5B	0.378512	0.4772
FAM115C; TCAF2	0.378512	0.8933
UNC13D	0.378512	0.5467
COPB2	0.378512	0.4674
AGK	0.378512	0.7108
MYADM	0.378512	0.6211
RPL24	0.378512	0.3322
RPS4Y1	0.378512	0.654
NONO	0.378512	1.913
ARHGEF11	0.378512	0.9836
PPP1R12C	0.378512	0.6057
ITGB7	0.367371	0.3174
STK17B	0.367371	0.259
RPS29	0.367371	0.2308
RNMT	0.367371	0.5872
MARS	0.367371	0.173
ELMO1	0.367371	1.065
OAS2	0.367371	0.853
HNRNPH1	0.367371	1.268
MYL6	0.367371	0.2869
DNAJA1	0.356144	0.4775
NUP62	0.356144	0.6982
RPL36	0.356144	0.3728
ALDOC	0.356144	0.5916
ATIC	0.356144	0.5611
ARHGEF2	0.356144	0.4523
MACF1	0.356144	0.299
PDCD6IP	0.356144	0.4595
PSMC5	0.356144	0.7433
PHGDH	0.356144	1.498
UBA1	0.356144	0.5617
DDX17	0.356144	0.9562
WDR11	0.344828	0.2153
CPSF2	0.344828	0.8785
SPTBN2	0.344828	0.4297
MAP2K3	0.344828	0.2863
GANAB	0.344828	0.6827
HSPH1	0.344828	0.5478
RPL19	0.344828	0.4037
IGLC2	0.344828	0.4479
IGKC	0.344828	0.2069
CCT3	0.344828	0.6616
HNRNPUL1	0.344828	0.5517
PPP1R12A	0.344828	0.588
MAGOH	0.333424	0.3485
HYOU1	0.333424	0.2358
LSM14A	0.333424	1.155
FKBP8	0.333424	1.052
ANXA1	0.333424	0.1346
LARP1	0.333424	0.5124
TRIM25	0.333424	0.3945
OPTN	0.333424	0.6633
RPL15	0.333424	0.3962
MCM5	0.333424	0.3902
XPO1	0.333424	0.6412
SEPT9	0.333424	0.5629
STAT1	0.333424	0.7527
LMO7	0.333424	0.688
PIK3C2G	0.321928	0.4958
ROCK1	0.321928	0.4275
AASDHPPT	0.321928	0.9757
INPP4A	0.321928	0.298
SF3B2	0.321928	0.6095
PSMD14	0.321928	0.3751
MAP4	0.321928	0.5877
PSMD11	0.321928	0.5584
EEF1G	0.321928	0.6777
USP5	0.321928	0.5025
RBM14; RBM14-RBM4	0.321928	0.7849
MPRIP	0.321928	0.568
HSPA8	0.321928	0.9643
TUBB	0.321928	0.5345
PRMT1	0.31034	0.2706
CASP6	0.31034	0.1796
SART3	0.31034	0.5697
AP1M1	0.31034	0.1729
MARK2	0.31034	0.1058
SLC25A11	0.31034	0.2191
SEC23A	0.31034	0.305
KIF2A	0.31034	0.5883
SEPT6	0.31034	0.3296
SF3B3	0.31034	0.528
PFKP	0.31034	0.4291
DGKA	0.31034	0.8065
TCP1	0.31034	0.5475
TPM1	0.31034	0.2809
UBLCP1	0.298658	0.2767
UVRAG	0.298658	0.5594
PAFAH1B1	0.298658	0.5815
PRKAR2A	0.298658	0.6542
USP9X	0.298658	0.7629
EIF3D	0.298658	0.7715
VPS35	0.298658	0.6129
STOML2	0.298658	0.4618
ALDOA	0.298658	0.3986
HSPA1B	0.298658	1.283
HNRNPM	0.298658	0.8839
ERBB2IP; ERBIN	0.286881	0.5859
TROVE2	0.286881	0.2544
TAPBP	0.286881	0.9331
MAPK1	0.286881	0.5301
FAM49B	0.286881	0.2509
RBBP7	0.286881	0.2803
RPSA	0.286881	0.7519
HLA-B	0.286881	0.6567
COPA	0.286881	0.3983
YWHAQ	0.286881	0.5738
CYFIP2	0.286881	0.4177
PAICS	0.286881	0.4843
HNRNPL	0.286881	0.6187
CCT2	0.286881	0.841
IGHM	0.286881	0.5595
PSMA6	0.275007	0.1484
SEC31A	0.275007	0.5183
PML	0.275007	0.4075
RPL9	0.275007	0.1667
NFKB2	0.275007	0.4183
UBTF	0.275007	0.3703
PFKL	0.275007	0.2049
XRCC6	0.275007	0.4082
FLNA	0.275007	0.397
FRY	0.263034	0.2153
ACOT9	0.263034	0.5148
PHACTR1	0.263034	0.2612
MRPS27	0.263034	0.2466
LOC100289944; IGHV4-34	0.263034	0.5651
TARS	0.263034	0.294
PRDX5	0.263034	0.2457
USP7	0.263034	0.3453
COPB1	0.263034	0.5218
LDHA	0.263034	0.322
SMCHD1	0.263034	0.3854
ACADVL	0.263034	0.8352
SERBP1	0.263034	0.5057
DBNL	0.263034	0.2363
PPP1R12C	0.263034	0.3189
CALML5	0.250962	0.229
ARFGEF2	0.250962	0.229
ISG20	0.250962	0.2435
LONP1	0.250962	0.5814
ARCN1	0.250962	0.8025
C22orf28; RTCB	0.250962	0.3197
EIF3A	0.250962	0.454
HNRNPD	0.250962	1.056
CSK	0.250962	0.6336
ILF3	0.250962	0.3317
DNM2	0.250962	0.8539
RPS3	0.250962	0.4975
HNRNPK	0.250962	0.6438
IGHV3-15	0.238787	0.4405
NEK9	0.238787	0.2926
DCAF7	0.238787	0.1333
IGHV3	0.238787	0.5896
SEPT7	0.238787	0.2159
STK4	0.238787	0.3541
CAMK2G	0.238787	0.7454
SFPQ	0.238787	0.483
KPNB1	0.238787	0.4571
PDCD4	0.238787	0.5326
RAB11A	0.226509	0.1608
PHKA2	0.226509	0.07502
PSMD4	0.226509	1.327
PSMC1	0.226509	0.7239
RPL6	0.226509	0.1887
SDHB	0.226509	0.2471
CDC42	0.226509	0.2947
GNAS	0.226509	0.8313
PTBP1	0.226509	0.3765
HSP90AB1	0.226509	0.7156
SAP18	0.214125	0.3841
CSNK1A1	0.214125	0.1327
BBS1	0.214125	0.08174
SCRIB	0.214125	0.1224
SMAD9	0.214125	0.3597
PRPF31	0.214125
PRKCH	0.214125	0.4323
IDH3A	0.214125	0.247
RPL18A	0.214125	0.2229
LGALS1	0.214125	0.2119
PPP1R12A	0.214125	0.1509
VPS26B	0.201634	0.1677
HIRA	0.201634	0.09973
MITF	0.201634	0.08337
IPO4	0.201634	0.6903
IDH3G	0.201634	0.3975
MCM6	0.201634	0.3177
WASF2	0.201634	0.1648
CSRP1	0.201634	0.1996
DHX9	0.201634	0.3988
TPM4	0.201634	0.4733
SFXN3	0.189034	0.08432
NXF1	0.189034	0.4126
SRP54	0.189034	0.09345
YARS	0.189034	0.1303
AIMP1	0.189034	0.1755
STAT3	0.189034	0.714
TAP2	0.189034	0.5733
ATP1A1	0.189034	0.5989
PSMC3	0.189034	0.284
RECQL	0.189034	0.3501
RNH1	0.189034	0.196
SYNCRIP	0.189034	0.5305
IGHG1	0.189034	0.2204
CFL1	0.189034	0.2364
TUBA1C	0.189034	0.2597
FLNB	0.189034	0.3172
GNG2	0.176323	0.2608
NUP98	0.176323	0.09565
EDC4	0.176323	0.2303
XPOT	0.176323	0.9003
CPNE3	0.176323	0.4811
SF1	0.176323	0.3443
PPP1R12B	0.176323	0.2221
PSME1	0.176323	0.1967
YWHAH	0.176323	0.1597
GNB2L1; RACK1	0.176323	0.406
TRIM21	0.176323	0.2065
SIPA1	0.176323	0.239
WDR77	0.163499	0.08967
ARAP1	0.163499	0.1078
PDK3	0.163499	0.1308
BZW1	0.163499	0.2847
MAPK3	0.163499	0.185
NUP35	0.163499	0.1918
CALCOCO2	0.163499	0.3684
PDK1	0.163499	0.2368
CBR1; SETD4	0.163499	0.1261
G6PD	0.163499	0.3987
GALK1	0.163499	0.2871
GTF2I	0.163499	0.1992
PDHB	0.163499	0.2126
KCNAB2	0.163499	0.1993
HLA-A	0.163499	0.3214
RPS2	0.163499	0.1493
RPS8	0.163499	0.1702
PPP1R18	0.163499	0.2607
GAPDH	0.163499	0.2882
EIF3M	0.15056	0.1383
TRAF1	0.15056	0.1804
DDX19B	0.15056	0.07482
PCDH9	0.15056	0.1693
PDIA3	0.15056	0.2431
HNPNPUL2	0.15056	0.2461
ATP5A1	0.15056	0.4337
PGK1	0.15056	0.4004
MAT2B	0.137504	0.1439
ADH5	0.137504	0.06682
HBA2; HBA1	0.137504	0.2766
ACAP1	0.137504	0.1601
TUBB4B	0.137504	0.1499
PSMA4	0.124328	0.1331
BUB1B	0.124328	0.0723
TRPV3	0.124328	0.08526
HCFC1	0.124328	0.08192
SMC1A	0.124328	0.1396
STAT4	0.124328	0.2032
NUBP2	0.124328	0.08928
AIP	0.124328	0.07965
ADSL	0.124328	0.3249
EIF3I	0.124328	0.3086
CCAR2; KIAA1967	0.124328	0.2436
RAE1	0.124328	0.1204
BUB3	0.124328	0.3515
CAPG	0.124328	0.1252
PRPF19	0.124328	0.1125
DHX15	0.124328	0.2993
PPP1CB	0.124328	0.2208
CPSF1	0.111031	0.1977
MIF	0.111031	0.102
RPN2	0.111031	0.145
SSH1	0.111031	0.141
LGALS8	0.111031	0.1419
MTHFD1	0.111031	0.2404
DDX39B	0.111031	0.1038
TPM3	0.111031	0.1623
MAPT	0.0976108	0.2307
ADRBK2; GRK3	0.0976108	0.07737
DMTN; EPB49	0.0976108	0.1467
DAPK3	0.0976108	0.2675
RPL28	0.0976108	0.0549
PSMC4	0.0976108	0.1162
DOCK11	0.0976108	0.1455
USP47	0.0976108	0.1948
IMPDH2	0.0976108	0.2371
RPL12	0.0976108	0.08526
HSPA5	0.0976108	0.1798
RPS3A	0.0976108	0.2239
TPM1	0.0976108	0.1708
FLNA	0.0976108	0.1687
GBP1	0.0840643	0.08312
EXOC3	0.0840643	0.1172
ALDH9A1	0.0840643	0.05001
AKAP13	0.0840643	0.1242
IGKV2-40; IGKV2D-40	0.0840643	0.08831
IGHV3-30; IGHV3-30-5	0.0840643	0.1617
PRKACB	0.0840643	0.08772
PCMT1	0.0840643	0.1182
RPL10	0.0840643	0.09146
DYNC1H1	0.0840643	0.1275
EIF4A1	0.0840643	0.1281
TUFM	0.0840643	0.191
VPS4B	0.0703893	0.1013
PDHA1	0.0703893	0.1452
AP2B1	0.0703893	0.07693
PRPF8	0.0703893	0.08419
ACLY	0.0703893	0.1342
SAFB2	0.0703893	0.08174
HSPA4	0.0703893	0.03638
PLG	0.0703893	0.1088
YWHAB	0.0703893	0.1703
FLNC	0.0703893	0.0764
ENO1	0.0703893	0.1133
NAT10	0.0565835	0.0591
KARS	0.0565835	0.03771
RPRD1B	0.0565835	0.06986
AP2A1	0.0565835	0.02226
LMNB2	0.0565835	0.04331
SFXN1	0.0565835	0.07509
LRPPRC	0.0565835	0.06266
TRAF3IP3	0.0565835	0.06654
ARHGAP4	0.0565835	0.06786
IGHV3-74	0.0565835	0.1265
PSMD3	0.0565835	0.1214
RPL14	0.0565835	0.04901
TOP2B	0.0565835	0.07722
COPG1	0.0565835	0.065
ADAP1	0.0565835	0.06533
RPL17	0.0565835	0.05334
HNRNPA3	0.0565835	0.05561
RBMX	0.0565835	0.1596
PRKDC	0.0565835	0.08068
YWHAZ	0.0565835	0.08785
NPM1	0.0565835	0.0581
SRP72	0.0426443	0.02725
PPP2CA	0.0426443	0.02572
PRKACA	0.0426443	0.02495
BAG2	0.0426443	0.04287
AIFM1	0.0426443	0.04003
LPXN	0.0426443	0.1019
RPL5	0.0426443	0.03422
RAP1A	0.0426443	0.1042
AHNAK	0.0426443	0.06188
GSR	0.0426443	0.049
RPA1	0.0426443	0.03836
RNF213	0.0426443	0.06051
SLC25A5	0.0426443	0.03331
CDC37	0.0285692	0.06324
PGAM1; LOC643576	0.0285692	0.05108
CDKN2AIP	0.0285692	0.02575
GIMAP7	0.0285692	0.04011
RPLP1	0.0285692	0.02303
UQCRC2	0.0285692	0.02889
RPL13A	0.0285692	0.02001
GART	0.0285692	0.03729
RPS13	0.0285692	0.02729
RPS27A	0.0285692	0.05321
RPS4X	0.0285692	0.03037
RBPJ	0.0143553	0.01613
PTPN1	0.0143553	0.02626
DCK	0.0143553	0.02537
CAPN1	0.0143553	0.01383
IGKV3-20	0.0143553	0.009515
XRN2	0.0143553	0.006709
PDIA3	0.0143553	0.01319
C14orf166; RTRAF	0.0143553	0.008534
TAGLN2	0.0143553	0.01589
DEF6	0.0143553	0.01925
TPI1	0.0143553	0.02094
EIF4A2	0.0143553	0.007144
IDH2	0.0143553	0.05683
S100A10	0	0.0102
EMD	0	0.01666
DDX21	0	0.005844
TRIM28	0	0.00488
THYN1	0	0.003683
RPL27	0	0.006759
STK10	-0.00144342	0.00395
CASP1	-0.00288828	0.001482
XRCC5	-0.00433459	0.003442
APOBEC3C	-0.00578235	0.003114
PTPRB	-0.00578235	0.002365
ATP5C1	-0.0101344	0.007986
RUVBL1	-0.0101344	0.02141
ACOT7	-0.011588	0.00722
GRB2	-0.011588	0.02126
SAMM50	-0.0144996	0.01976
PHB2	-0.0144996	0.02087
THEMIS2	-0.0174171	0.02875
GRN	-0.0174171	0.02024
CCT6B	-0.018878	0.1014
TPM3	-0.018878	0.02204
TMEM43	-0.0218044	0.01635
FIP1L1	-0.0232698	0.0277
ANXA2	-0.0232698	0.03363
MYL12A	-0.0232698	0.01937
HNRNPC	-0.0247367	0.03152
RBM4	-0.027675	0.01418
DDX41	-0.0291463	0.0183
P4HB	-0.0291463	0.04443
SCAMP2	-0.0306192	0.05434
RPS23	-0.0306192	0.02972
RFTN1	-0.0306192	0.02703
GMIP	-0.0320936	0.04855
ABCE1	-0.0320936	0.03526
PTGES3	-0.0320936	0.03139
AFG3L2	-0.0320936	0.04309
CHMP2A	-0.0335695	0.06836
RPL32	-0.0365259	0.02822
SMC3	-0.0365259	0.04546
UNC45A	-0.0380063	0.03194
CDK11A	-0.0394883	0.04027
ATP5PD	-0.0409718	0.03235
NUP210	-0.0409718	0.05167
BTN3A2	-0.0424568	0.09965
AHCY	-0.0484122	0.1182
RPN1	-0.0484122	0.09353
RPS27L	-0.0484122	0.08101
SP100	-0.0499049	0.05548
CALM3; CALM2; CALM1	-0.0499049	0.0412
HDHD2	-0.0558912	0.03719
RAB8A	-0.0573917	0.09295
TBCA	-0.0588937	0.03395
CMAS	-0.0588937	0.06699
CYTH1	-0.0603973	0.06055
FGD3	-0.0619024	0.02677
LUZP1	-0.0634092	0.09138
RAP1B	-0.0649175	0.07379
RBM18	-0.0679388	0.04922
PCBP2	-0.0679388	0.1176
UFL1	-0.0694519	0.06178
ATM	-0.0694519	0.09882
EWSR1	-0.0694519	0.05659
TRA2B	-0.0694519	0.08014
PSMD5	-0.0694519	0.09026
DDX6	-0.0740006	0.1137
TPM4	-0.0740006	0.08848
HDAC1	-0.0800879	0.1156
UBE2L3	-0.086201	0.1205
ANXA11	-0.0923402	0.1104
LCP2	-0.0954196	0.275
OTUB1	-0.0954196	0.1506
RPL13	-0.0954196	0.09847
EFHD1	-0.0954196	0.06837
CLIC1	-0.0969617	0.1303
ACP1	-0.0985055	0.1052
PRKRA	-0.0985055	0.1145
MYL12B; MYL12A	-0.0985055	0.02486
FAM98B	-0.100051	0.09992
AKR1A1	-0.100051	0.1017
IGKV1D-13; IGKV1-13	-0.100051	0.08836
PGAM5	-0.100051	0.1001
RCSD1	-0.100051	0.1845
PABPN1	-0.101598	0.1418
RPL11	-0.103147	0.1892
RPS10	-0.106249	0.03519
RAN	-0.107803	0.1692
VARS; VARS2	-0.109359	0.1874
SQRDL; SQOR	-0.109359	0.2094
FYB; FYB1	-0.114035	0.1332
RASAL3	-0.114035	0.3537
COTL1	-0.118727	0.06817
TSN	-0.120294	0.1533
UBE2I	-0.121863	0.2078
SMAP2	-0.123434	0.1262
ABHD14B	-0.125006	0.1936
DDX3Y	-0.125006	0.2514
NDUFS1	-0.12658	0.07637
PTPN6	-0.131313	0.1349
ALYREF	-0.131313	0.1977
NFATC2	-0.132894	0.2052
HIST1H1C	-0.132894	0.06782
MSN	-0.136062	0.0992
RUVBL2	-0.136062	0.2985
SKAP1	-0.139236	0.1444
SNRPD2	-0.140826	0.03553
CALR	-0.142417	0.3367
VAPA	-0.142417	0.1667
SRSF7	-0.14401	0.1316
FERMT3	-0.145605	0.3809
PFKM	-0.148801	0.243
RPL35	-0.155213	0.1856
PTBP3	-0.155213	0.2212
GIMAP1	-0.155213	0.2218
TPM4	-0.155213	0.1819
PPP1CC	-0.15682	0.3758
TRIM22	-0.163268	0.1977
AP1B1	-0.163268	0.1332
ACADS	-0.164884	0.351
DOCK10	-0.164884	0.1776
H1FX	-0.166503	0.1263
TUBB6	-0.166503	0.1719
TUBB4A	-0.166503	0.1719
RBM25	-0.169745	0.08571
RAC2	-0.169745	0.2311
LANCL1	-0.171368	0.06195
RPS24	-0.179515	0.1942
PSMA7	-0.181149	0.1896
PARP1	-0.181149	0.1469
DPM1	-0.184425	0.1744
RPLP2	-0.184425	0.133
MBNL1	-0.189351	0.08954
BLMH	-0.189351	0.1138
RPL30	-0.189351	0.3275
ARHGEF11	-0.190997	0.1367
HBD	-0.190997	0.1204
NUDT21	-0.192645	0.07281
ATP5J2-PTCD1	-0.192645	0.1974
SNX20	-0.194295	0.2686
UPF2	-0.194295	0.1308
PRPSAP1	-0.194295	0.2585
AIMP2	-0.194295	0.1098
RBBP4	-0.194295	0.368
RPS11	-0.194295	0.3934
TRA2A	-0.195946	0.197
EEF1D	-0.1976	0.2324
ATP5O	-0.1976	0.1358
PRDX1	-0.1976	0.4928
CAPN2	-0.199255	0.2723
QARS	-0.202572	0.1752
HNRNPDL; HNRPDL	-0.202572	0.4201
CRKL	-0.202572	0.2043
PRDX6	-0.204233	0.3094
CNBP	-0.205896	0.1663
HADHA	-0.205896	0.2259
AP3B1	-0.207561	0.1514
SAR1B	-0.209228	0.1003
RPL27A	-0.210897	0.214
PSMA1	-0.212568	0.3416
SKP1	-0.212568	0.2084
IL16	-0.212568	0.3553
LRBA	-0.21424	0.3205
OGDH	-0.215915	0.3296
RBM39	-0.217591	0.1993
FASN	-0.217591	0.07564
PHF6	-0.22095	0.1281
CCAR1	-0.22095	0.1437
NUP54	-0.22095	0.1646
NDUFA10	-0.22095	0.4113
ACAT1	-0.222633	0.1751
VDAC2	-0.222633	0.3476
LMNB1	-0.222633	0.6905
TAF15	-0.226004	0.2256
RPL36AL	-0.229382	0.1913
RPL18	-0.229382	0.2254
SYNE2	-0.231075	0.178
THOC6	-0.231075	0.1457
ARHGAP9	-0.231075	0.341
MYBBP1A	-0.232769	0.3043
GPX1	-0.234465	0.1166
PSMA5	-0.236164	0.5758
POLDIP3	-0.236164	0.3582
HNRNPA1	-0.236164	0.6336
COX2	-0.237864	0.2507
RBMXL1	-0.237864	0.1643
CCRN4L; NOCT	-0.239566	0.555
PCBP1	-0.239566	0.4762
RAB10	-0.242977	0.2463
CYTIP	-0.246395	0.6887
EIF2AK2	-0.246395	0.1762
DLST	-0.246395	0.3704
IGKV1-6	-0.248108	0.2288
YWHAG	-0.248108	1.213
PHB	-0.248108	0.298
CTBP1	-0.253257	0.1568
C1QBP	-0.253257	0.1288
ARHGDIB	-0.258425	0.8858
LASP1	-0.261881	0.6411
SUCLG2	-0.263612	0.4097
ARF4	-0.263612	0.4795
PRDX3	-0.265345	0.3487
RPL35A	-0.268817	0.346
PSMD8	-0.270556	0.4165
TARDBP	-0.270556	0.1713
SRSF9	-0.272297	0.4449
SURF4	-0.274041	0.08028
GPX4	-0.274041	1.511
LMAN1	-0.277534	0.1035
HADHB	-0.277534	0.2774
MPG	-0.28279	0.2242
GATAD2A	-0.28279	1.219
RPL34	-0.289827	0.3472
NUP93	-0.296899	1.163
SNRPD1	-0.300448	0.121
GSTM4	-0.307573	0.5287
USMG5	-0.309359	0.2874
SF3B4	-0.318326	2.327
IKZF1	-0.320126	0.3093
HSD17B10	-0.320126	0.4524
SEC13	-0.323733	0.2209
RPL31	-0.327348	0.5013
SVIL	-0.32916	0.1321
ATP5B	-0.32916	0.9847
DLD	-0.334607	0.3473
RANBP1	-0.336428	0.2552
PSPC1	-0.33825	0.5699
RPL38	-0.33825	0.422
KHSRP	-0.343732	0.2848
CSTB	-0.343732	0.5472
RPS9	-0.343732	0.5327
SASH3	-0.349235	0.5793
LGALS3	-0.354759	0.8226
TOR1AIP1	-0.356606	0.9372
WDR3	-0.356606	0.7753
EML4	-0.360305	0.3432
RAP1GDS1	-0.364013	0.2663
SAFB	-0.364013	0.6408
IFI16	-0.365871	0.2695
GIMAP1-GIMAP5	-0.369595	0.4787
RPS26; LOC101929876; RPS26P25	-0.373327	0.505
OSTF1	-0.375197	0.3035
KOW	-0.375197	0.9452
NOSIP	-0.37707	0.1274
HUWE1	-0.37707	0.202
SERPINB4	-0.378944	1.601
LSM3	-0.382702	0.3118
JAK3	-0.382702	0.2804
HNRNPA2B1	-0.382702	1.361
SSB	-0.386468	0.8294
DCXR	-0.388355	0.3034
RALY	-0.392137	1.185
TEKT1	-0.395929	0.3055
TRPM4	-0.39973	0.1859
MSH2	-0.39973	1.172
HLA-E	-0.401635	0.6653
GSTP1	-0.403542	0.2496
DRG1	-0.407364	0.2917
ANKRD35	-0.41889	0.6255
DKC1	-0.42082	0.3172
EIF5A	-0.422752	0.4621
TNPO1	-0.424688	1.043
S100A8	-0.426625	0.6246
PRPF6	-0.432455	0.2167
SH3BGRL3	-0.436354	0.3012
DCPS	-0.442222	0.3483
NOP58	-0.446148	0.4821
OPA1	-0.446148	0.4999
SEPT1	-0.450084	0.2617
SLC25A1	-0.452057	0.165
RPS20	-0.452057	0.6851
RPS15	-0.454032	0.7605
NDUFAF4	-0.461959	1.52
S100A9	-0.465938	0.3949
FAM162A	-0.471929	0.2127
RAB1A	-0.477944	1.218
TECR	-0.479955	0.4354
GSDMA	-0.481969	0.3101
IMMT	-0.490051	0.6466
HNRNPA0	-0.492079	0.4714
PAFAH1B2	-0.494109	0.5197
EHD4	-0.494109	0.6255
PURA	-0.494109	0.8645
MYL6	-0.498179	0.6037
MCCC1	-0.508403	1.102
AZGP1	-0.508403	0.156
ABCF1	-0.512514	0.1971
RPS15A	-0.518701	0.9156
40S RP S17	-0.522841	0.7277
SRPRB	-0.524915	0.581
ETFA	-0.524915	0.968
CS	-0.526992	1.51
RPS27	-0.529073	1.117
YWHAE	-0.529073	0.9033
PRDX2	-0.535332	1.965
NUP85	-0.537424	1.221
PDLIM2	-0.537424	0.8202
LUZP6; MTPN	-0.545824	1.099
HMGB1	-0.547932	0.5394
DDOST	-0.547932	0.8481
CRIP1	-0.550043	0.3299
PSMA3	-0.558517	0.9587
PPIA	-0.564905	1.227
SNRPD3	-0.56918	1.217
SNRPA1	-0.571322	0.4772
NDUFS3	-0.571322	0.3923
RPL23A	-0.58208	0.6399
RHOG	-0.584241	0.5127
VDAC1	-0.584241	1.894
SSR4	-0.586406	0.9235
EML3	-0.586406	0.8337
C17orf49	-0.590745	1.648
AK4; LOC100507855	-0.590745	1.3
KPNA3	-0.590745	0.9602
ARF3	-0.590745	0.4826
RAB8B	-0.592919	1.932
APRT	-0.592919	0.5225
MDH2	-0.599462	1.062
ATP5F1	-0.603841	1.526
C19orf43; TRIR	-0.608232	0.8767
SNU13	-0.612637	0.9235
HIST1H1E	-0.614845	0.486
OSTC	-0.617056	0.5156
HNRNPAB	-0.621488	1.806
RPL37A	-0.621488	1.208
CHD4	-0.628162	0.6405
ADD1	-0.630394	0.7828
RAB7A	-0.632629	0.6904
IFITM2	-0.634867	0.9655
RPS25	-0.634867	0.996
TAOK3	-0.643856	0.6645
FAM101B; RFLNB	-0.646112	1.568
UMPS	-0.648372	0.6076
ANP32E	-0.650635	1.169
PLEKHA2	-0.652901	0.8396
PFN1	-0.652901	2.053
EFHD2	-0.662004	1.28
SERPINB6	-0.666576	2.953
RAB5C	-0.666576	0.6195
MAGT1	-0.668868	1.996
GMFG	-0.668868	1.366
TIMM44	-0.671164	0.5855
ME2	-0.671164	0.8697
RPS14	-0.673463	1.101
SND1	-0.682696	0.3846
BRCC3	-0.694321	0.5459
TADA2B	-0.701342	0.4157
DNAJB4	-0.708396	0.6106
GBP2	-0.715486	1.315
RPS16	-0.724993	1.235
PITHD1	-0.734563	0.6017
RPA2	-0.741783	1.064
RPS18	-0.749038	0.9772
VDAC3	-0.753896	1.514
LRRC47	-0.75877	0.6058
VASP	-0.76366	1.51
METAP1	-0.766112	0.6459
FAU	-0.780909	1.23
GAR1	-0.788365	1.062
CHCHD3	-0.788365	1.405
CAMK4	-0.793357	0.9424
RPS7	-0.810966	0.7567
RPS28	-0.816037	2.404
SRP9; SRP9P1	-0.831358	0.6254
EVL	-0.833927	1.699
SETD1B	-0.836501	0.9079
LIMD2	-0.841663	2.841
SRP14	-0.841663	2.141
PCK2	-0.878321	0.8412
HIST1H1B	-0.878321	0.6153
SH2D1A	-0.894322	1.793
C11orf31; SELENOH	-0.905088	1.64
SSRP1	-0.910502	0.3348
SNRPG	-0.913216	1.157
EVL	-0.913216	1.715
ITPKB	-0.91866	1.326
RHOA	-0.92139	1.225
UCHL5	-0.929611	0.5518
MTA2	-0.929611	1.635
NEK7	-0.940645	0.5971
TGM1	-0.940645	0.6
ADD2	-0.946194	1.187
DSG1	-0.946194	2.193
ADD3	-0.948976	1.493
ARG1	-0.965784	0.5491
MOGS	-0.971431	0.7098
TXN	-0.9771	2.211
RAB14	-0.982791	1.46
HIST1H1D	-0.982791	0.8559
ARL1	-0.988504	0.9957
RPS18	-0.99137	0.3294
DECR1	-0.994241	2.254
HNRNPH3	-1.01159	1.433
RPS12	-1.01159	1.6
GRAP2	-1.02621	2.796
TRAP1	-1.02915	0.4049
RPS19	-1.03209	0.9393
CSNK2A1	-1.04097	0.2534
CKAP5	-1.05889	0.7662
SBSN	-1.06492	0.3383
PIP4K2A	-1.06492	0.6262
C19orf70	-1.074	1.171
ARRB2	-1.0862	0.2716
NACA	-1.08927	0.4674
Gamma-glutamylcyclotransferase	-1.09234	0.8525
IGKV1D-33	-1.09851	0.566
CPOX	-1.1047	1.154
GSTK1	-1.1078	1.849
PSMB3	-1.12029	0.5734
RPL22	-1.12973	1.037
CPSF6	-1.13606	0.4597
HRNR	-1.13924	0.6953
CBX3; C15orf57; CCDC32	-1.17462	1.103
KRR1	-1.17788	1.796
RPL23	-1.17788	2.138
TGM3	-1.19429	0.762
CASK	-1.1976	1.256
EIF6	-1.1976	1.81
TFAM	-1.1976	1.738
RUNX3	-1.20423	0.924
C1orf68	-1.20756	0.8806
CAT	-1.20756	0.7757
CMPK1	-1.21759	0.6559
HMGCL	-1.22095	1.527
CAPNS1	-1.22432	2.709
IKBKAP; ELP1	-1.23107	1.888
MINA; RIOX2	-1.23447	1.512
GCDH	-1.23786	1.548
LTF	-1.26188	0.609
PSIP1	-1.26534	0.2571
GSTO1	-1.2723	1.532
SRM	-1.27928	0.4679
EIF2S2	-1.2863	0.414
SERPINB12	-1.28983	0.8597
NHP2	-1.29336	2.051
LYZ	-1.33643	0.7232
RUNX1	-1.33643	1.069
SRPR; SRPRA	-1.34008	0.8369
DSC1	-1.34008	2.199
BCL11B	-1.34373	1.157
IKZF3	-1.36216	1.119
FLG	-1.36587	0.852
GLIPR2	-1.37333	1.1
ACADM	-1.39593	1.965
MRPS36	-1.39973	1.781
S100A7	-1.40736	0.6725
CSTA	-1.41504	0.3986
HAL	-1.43051	0.9482
HMGB2	-1.43051	0.3885
FBL	-1.4344	1.092
DCD	-1.49818	1.981
HSPB1	-1.51046	1.846
SNRPE	-1.52284	2.413
MCTS1	-1.52284	1.162
PIP	-1.53533	0.8342
CBFB	-1.56918	1.464
ARF6	-1.57777	1.198
MAP2K1	-1.61264	2.216
EIF1AX	-1.68501	0.2427
ERH	-1.68501	1.829
JUP	-1.68501	1.387
DSP	-1.72738	1.15
ZC3H15	-1.75147	0.4726
CDSN	-1.75633	1.531
CREB1	-1.76611	2.472
FLG2	-1.76611	1.967
EIF2S3	-1.79586	0.4011
HIST2H2AB	-1.80591	2.042
NCCRP1	-1.81604	0.7219
DEK	-1.82623	0.3937
ASAH1	-1.8625	0.1958
SSBP1	-1.8997	1.575
CBFB	-1.93788	1.012
HIST1H3F; HIST1H3C; HIST1H3D; HIST1H3G; HIST1H3H; HIST1H3B; HIST1H3A; HIST1H3E; HIST1H3I; HIST1H3J	-2.04097	3.407
HIST2H2BF	-2.05889	3.042
LRRC15	-2.12029	0.5922
HIST1H4A; HIST1H4F; HIST1H4D; HIST1H4J; HIST2H4A; HIST2H4B; HIST1H4H; HIST1H4C; HIST4H4; HIST1H4E; HIST1H4I; HIST1H4B; HIST1H4K; HIST1H4L	-2.12029	3.974
DSC3	-2.12658	0.8464
EIF2S1	-2.17788	0.4435
HIST2H2BE	-2.20423	2.927
FABP5	-2.26534	0.5005
SERPINB3	-2.29336	1.358
MECP2	-2.30045	2.544
MCM4	-2.30757	0.2935
SUPT16H	-2.31473	0.8082
HIST1H2AC	-2.36587	3.065
PPIB	-2.45799	0.4009
H2AFV	-2.50635	3.212
H2AFY	-2.55639	3.256
SRRM1	-2.57347	3.539
KPRP	-2.60823	1.823
UBXN1	-2.61706	1.707
BANF1	-2.71786	3.554
SUB1	-2.72738	0.5339
POTEF	-2.72738	1.639
PPP1R12A	-2.82623	0.3539
HIST2H2AC	-2.94342	1.259
EIF5B	-3.53282	0.3563
GZMA	-3.54456	0.3852

## Sheet: Fig 5e
	(null) Log2Fc CtrlCRISPR	Log2Fc ADAP1CRISPR
RGCC	2.65184	1.94292
CD40LG	1.5644	0.917967
PIM3	2.32015	1.67495
GZMB	3.14869	2.51843
DUSP2	1.81765	1.19941
IER3	1.9745	1.36145
ZFP36L1	1.19712	0.602812
PHLDA1	2.00275	1.41734
NR4A2	1.44558	0.886061
EVI2A	1.75388	1.19759
LTA	1.87523	1.32486
TNFSF14	1.30431	0.787926
TNF	1.46503	0.963375
BCL2A1	2.19436	1.7057
SLA	1.47756	0.994028
REL	1.8414	1.35926
NR4A3	1.54151	1.05953
KDM6B	1.46124	1.00591
CD69	3.02584	2.57977
IL23A	1.03699	0.59497
EGR2	1.21975	0.790312
MIR155HG	3.26349	2.83716
LINC00152	1.74997	1.33156
SRGN	1.76248	1.34834
AC020571.3	1.0059	0.596922
SPRY1	1.00868	0.601647
PRNP	1.2517	0.84927
MYC	1.8652	1.46329
CYCS	1.50105	1.10564
NAMPT	1.49449	1.10548
HSP90AB1	1.58411	1.19834
CREM	1.73385	1.36497
HSPH1	0.93668	0.568249
GPR171	1.42732	1.062
EGR3	1.30598	0.943787
ANXA1	0.809645	0.450502
DDX21	1.56326	1.20426
BIRC3	1.55659	1.20627
TNFSF8	1.5321	1.1869
NR4A1	1.198	0.857849
SLC7A5	1.14454	0.806307
CD200	0.860991	0.527937
NFKBID	1.03772	0.705033
TUBA1C	0.953704	0.624108
SLAMF1	0.874757	0.546987
SDCBP	1.20558	0.881108
NCL	0.9506	0.626855
PGAM1	0.999489	0.676373
DUSP4	1.02882	0.714554
BZW1	1.17215	0.859849
FABP5	1.67387	1.36838
SLC3A2	1.45059	1.14947
HNRNPAB	1.0213	0.722753
RBM8A	0.862612	0.566014
RRAD	0.810208	0.514976
MTHFD2	0.894043	0.602021
SRSF7	1.20796	0.916968
LYAR	0.799839	0.50929
FASLG	0.814865	0.524722
MAP2K3	0.963787	0.676912
EGR1	0.946977	0.6656
ETF1	0.823648	0.543729
RILPL2	0.875273	0.595902
GADD45A	0.714984	0.436057
EZR	0.638198	0.362239
CHSY1	0.82884	0.553435
EIF1	0.877426	0.602649
VASP	0.646086	0.375661
ATP1B3	0.773226	0.504171
MIR4435-2HG	0.698775	0.430438
PMAIP1	0.876247	0.610106
RNF19A	0.922716	0.657383
TOP1	0.748157	0.483545
SEMA7A	0.565457	0.301106
TUBB4B	0.632648	0.369388
RAN	0.887759	0.626357
JARID2	0.83392	0.573121
NFKBIA	1.41621	1.15775
MAT2A	1.08586	0.828662
KLF10	0.78234	0.530407
IL7R	0.699958	0.458192
PTPRE	0.562084	0.320682
PFDN2	0.763691	0.522454
ODC1	0.976814	0.736574
CCT2	0.70046	0.460981
HSPD1	0.767003	0.52796
HIF1A	0.992974	0.754057
FYN	0.803871	0.56561
EIF5	0.518674	0.280621
SPAG9	0.650299	0.412563
SFXN1	0.658139	0.423023
DNAJC2	0.617226	0.383558
NOLC1	0.738292	0.507307
DUSP5	0.935726	0.705079
HSP90B1	0.599544	0.369923
CD55	0.651319	0.421809
ESF1	0.572243	0.345815
LMNA	0.668999	0.444232
GRPEL1	0.595363	0.372336
PRDX1	0.937067	0.714488
SERTAD1	0.514688	0.292923
PNO1	0.699643	0.47915
LRRC8B	0.604552	0.385075
ZNF593	0.723343	0.505058
NOP58	0.821075	0.603041
HSPA5	0.540199	0.322374
NFKB1	0.964887	0.74757
NPTX1	0.48544	0.269027
USP12	0.756634	0.540273
HSPA9	0.677197	0.46234
RAB8B	0.798156	0.58436
STARD4	0.743574	0.529813
NOP16	0.649438	0.436299
DCUN1D5	0.686889	0.474534
FOSL2	0.664955	0.452993
HMGA1	0.671727	0.459867
SFPQ	1.03994	0.828344
SERBP1	0.694392	0.484507
ADAM17	0.556422	0.346947
DNTTIP2	0.54386	0.337558
TPM4	0.620474	0.417182
WDR43	0.664304	0.461234
GTPBP4	0.685076	0.482201
POMP	0.625199	0.422868
SNRPD1	0.765738	0.564913
HSP90AA1	0.793203	0.592528
SLC1A5	0.593196	0.396177
OTUD4	0.710212	0.513878
TGIF1	0.639978	0.443721
UBE2S	0.469038	0.27341
NDFIP1	0.724059	0.529252
SH2D2A	0.80304	0.60876
DDX3X	0.780288	0.586439
CD82	0.902251	0.710373
PTPN22	0.675779	0.48471
YES1	0.558649	0.368412
BTG1	1.27663	1.08662
JUNB	0.95627	0.767319
HMGCS1	0.558467	0.370257
SIAH2	0.535763	0.347899
EVI5	0.55343	0.36665
NFIL3	0.540461	0.353813
NIFK	0.545269	0.358821
FAM96B	0.630467	0.444905
NXT1	0.603583	0.419288
TNFSF10	0.877757	0.694413
EIF3J	0.5086	0.32596
SNX9	0.516843	0.33424
TAF9	0.590597	0.408161
CCL5	0.456756	0.274861
METRNL	0.477626	0.297335
CSF1	0.94325	0.763058
PHF6	0.94464	0.765504
SERPINB9	0.936264	0.757319
AMD1	0.598113	0.419903
PELI1	0.574928	0.396735
TIMM8A	0.483165	0.305551
DDX5	0.790325	0.613086
EIF2S1	0.680838	0.504561
ARID5B	0.923661	0.747782
EIF5B	0.64163	0.466261
RIOK1	0.605546	0.431519
H3F3B	0.796324	0.622319
GABPB1	0.597809	0.424148
CLDND1	0.667049	0.493898
LDHA	0.426444	0.253408
PUM3	0.622757	0.450331
CCDC59	0.456331	0.285028
TCEB1	0.535503	0.364413
RBPJ	0.477222	0.306245
LRRFIP1	0.453078	0.283283
ARF4	0.522476	0.352862
GADD45G	0.963846	0.795137
MIR222HG	0.455298	0.288124
NOP10	0.681671	0.516518
FRMD4B	0.86484	0.699913
CD44	0.693672	0.530229
EIF1AX	0.542174	0.37885
EIF4A1	0.507939	0.344662
CEBPZ	0.489423	0.327435
RPF2	0.443591	0.284201
SNRPB	0.584298	0.424959
BTG3	0.511953	0.353063
PKM	0.573963	0.415224
SNU13	0.522922	0.364229
IRF8	0.538252	0.380184
BACH2	0.469785	0.311893
C10orf54	0.51746	0.360037
NPM1	0.515858	0.358846
NOP56	0.484792	0.329238
UFM1	0.669983	0.515638
BRIX1	0.447776	0.293622
EIF4A3	0.49605	0.34286
RSL24D1	0.496655	0.345156
ILF2	0.564668	0.413885
SRM	0.631591	0.481467
SNHG15	0.594169	0.445947
GSPT1	0.412357	0.264171
TNFRSF9	0.622398	0.474219
NIP7	0.452269	0.304153
EBNA1BP2	0.568303	0.420458
SEC61B	0.564486	0.417042
AGFG1	0.400392	0.25297
LINC01215	0.656627	0.509812
MRPL32	0.444521	0.297764
GARS	0.568012	0.422468
EIF5A	0.900529	0.756482
TBX21	0.504409	0.360704
DDX18	0.447849	0.30466
IL21R	0.402745	0.259755
TOMM5	0.47864	0.335834
TRAF1	0.627166	0.484708
NME1	0.887681	0.745807
NDFIP2	0.508926	0.367696
BAZ1A	0.586373	0.445699
SRSF2	0.718452	0.578217
FAM107B	0.633672	0.49408
WARS	0.719783	0.580959
HIVEP3	0.567874	0.429554
STRAP	0.466233	0.32817
YWHAQ	0.728827	0.591041
TXN	0.606171	0.468818
TIMM8B	0.412113	0.275114
CCDC71L	0.397044	0.260418
BZW2	0.458193	0.322297
DUSP6	0.406787	0.271266
CCT3	0.455049	0.320688
TMEM70	0.529819	0.395897
BCL2L11	0.902223	0.768387
SERPINE2	0.610153	0.477115
KPNA2	0.414835	0.282105
HSPE1	0.721618	0.589496
RPL22L1	0.793954	0.662
GPATCH4	0.557804	0.425882
GPR183	0.522907	0.391491
TIMM10	0.573998	0.442679
ASNS	0.486871	0.35645
PPA1	0.681019	0.550747
RRS1	0.433552	0.303423
PAK1IP1	0.488116	0.359192
PPP1R15A	0.438317	0.309611
ACTB	0.498073	0.369735
C1QBP	0.50851	0.380186
TOMM40	0.530024	0.402064
CCT5	0.479103	0.351171
RRP15	0.541612	0.41418
TSR1	0.43062	0.303307
MRTO4	0.603849	0.476657
IRF4	1.52792	1.40176
ABCE1	0.491222	0.365212
PAICS	0.405273	0.279416
NINJ1	1.00649	0.881051
SYNCRIP	0.417245	0.292595
DKC1	0.460088	0.33548
AGO2	0.665262	0.541008
TWISTNB	0.379551	0.256772
TFRC	0.432675	0.310477
CD83	0.485584	0.363486
SLIRP	0.591834	0.470684
MIF	0.396879	0.276112
CCDC64	0.728414	0.610041
HAX1	0.374523	0.256844
BATF	0.780186	0.662708
TXNRD1	0.503779	0.386604
CBLB	0.561257	0.444134
GNL3	0.413128	0.296423
TNFAIP3	0.766468	0.650281
POLR2K	0.576609	0.460483
SNRPG	0.517463	0.403465
TGFBR2	0.38876	0.275746
ARAP2	0.485908	0.373853
DNAJA1	0.575556	0.46467
GBP2	1.14385	1.03297
GFI1	0.524615	0.41415
PMM2	0.425093	0.316072
CD109	0.399311	0.290312
RANBP1	0.508162	0.399389
PNPT1	0.378824	0.270727
DCTPP1	0.41196	0.30389
NFATC1	0.475563	0.368403
UTP6	0.381484	0.274453
SEC61G	0.41823	0.311821
SLC7A1	0.393684	0.287709
LTBP4	0.376439	0.271422
VMP1	1.13005	1.02611
TNFAIP8	0.4181	0.314196
DESI1	0.404827	0.301096
SRSF6	0.411446	0.307814
TRAF4	0.535314	0.432543
TNFRSF1B	0.402679	0.300505
NFAT5	0.484478	0.384025
NHP2	0.392335	0.292236
GNG5	0.377361	0.27823
SDC4	0.454229	0.355412
ALYREF	0.371423	0.272756
CHCHD2	0.368792	0.271048
IL2RA	0.53863	0.44207
RHOG	0.36807	0.273507
TARS	0.446355	0.351858
PKIA	0.43149	0.337089
EEF1E1	0.463567	0.369609
POU2F2	0.436205	0.342607
RAB11FIP1	0.644969	0.551557
TNFRSF18	0.707517	0.614294
IFRD2	0.367595	0.274514
HSPA8	0.364292	0.271332
SRSF10	0.439947	0.348881
WBSCR22	0.359044	0.268147
SAT1	0.517942	0.42732
SRSF3	0.491995	0.401677
ID2	0.409944	0.319697
DDX39A	0.431027	0.341362
TBC1D4	0.393911	0.306083
ISG20	0.386426	0.299196
C4orf32	0.575906	0.492122
HNRNPDL	0.620091	0.53737
SNRPF	0.395679	0.314104
HNRNPU	0.363115	0.284539
RRP1	0.339967	0.262667
SAMSN1	0.582669	0.506647
RRP7A	0.329462	0.254961
RBM3	0.437015	0.362635
NOL7	0.323252	0.250161
IFNGR2	0.444856	0.372455
CFLAR	0.60732	0.535288
TRIM69	0.328178	0.258829
BACH1	0.319302	0.250151
NCOA7	0.341367	0.272511
MAP3K8	0.352883	0.285474
PPTC7	0.322625	0.255338
RELB	0.677097	0.609926
EMP3	0.381826	0.31496
ADGRE5	0.389302	0.323153
FUBP1	0.376912	0.311682
COPRS	0.335177	0.270851
PRMT1	0.431245	0.367044
SUB1	0.441925	0.379371
NCOA3	0.4472	0.385028
PPAN	0.331036	0.269042
LINC-PINT	0.346938	0.29088
SRA1	0.41006	0.354607
HNRNPH1	0.444789	0.389741
CLEC2D	0.399461	0.346607
PVT1	0.310054	0.257794
POLR2L	0.407483	0.355579
AHR	0.674977	0.623135
PTPN6	0.316384	0.266647
ZNF267	0.748904	0.699746
LYST	0.532139	0.483817
SRP19	0.312234	0.264015
HNRNPF	0.332536	0.286123
CD274	0.300833	0.254576
GADD45B	0.817767	0.772229
ABCF1	0.359336	0.316049
MAGOH	0.331765	0.292613
FOXP1	0.436044	0.39883
SOCS3	0.468631	0.432257
SNRPE	0.403814	0.36783
COX17	0.296347	0.265634
STAT3	0.353222	0.325864
ATXN1	0.298634	0.277816
MRPL14	0.312422	0.295739
RIPK2	0.456255	0.443327
PRDM1	0.662049	0.654558
TANK	0.368189	0.369362
NFKB2	0.434586	0.436884
KLF6	0.426448	0.42936
IL2RB	0.355546	0.35853
IL4R	0.435194	0.442855
PRKCA	0.270098	0.278938
TAP1	0.64584	0.654945
SQSTM1	0.406707	0.4167
TNFRSF4	0.839695	0.850116
RGS16	0.813799	0.826468
CYSLTR1	0.321852	0.335587
IARS	0.269937	0.285806
RP11-138A9.2	0.415385	0.432313
CCND2	0.617618	0.639952
SELL	0.35368	0.376522
SGK1	0.309347	0.335261
ICOS	0.332412	0.358867
SMG1	0.284671	0.31686
NFKBIZ	0.388115	0.424945
TESPA1	0.284469	0.330324
HAPLN3	0.38203	0.428979
NDUFV2	0.277585	0.327476
TYMP	0.485254	0.544548
SRSF5	0.540553	0.601631
CD2	0.320681	0.396011
CXCR4	0.253709	0.331214
IFIT3	0.530606	0.624169
GBP1	0.983706	1.09035
SOCS1	1.11526	1.23361
IRF1	1.02119	1.15047
RGS1	0.838956	1.03896
GBP4	0.356781	0.578724
GBP5	0.76853	1.06071

## Sheet: Fig 5g
GO	-Log10(P)
regulation of establishment of protein localization	8.63
response to virus	8.66
response to peptide	8.8
regulation of innate immune response	9.17
regulation of response to cytokine stimulus	9.31
adaptive immune response	9.92
protein localization to nucleus	10.9
leukocyte activation involved in immune response	11.26
positive regulation of cell death	11.82
regulation of protein modification by small protein conjugation or removal	12.04
establishment of protein localization to organelle	13.06
myeloid cell differentiation	13.3
regulation of cellular response to stress	13.85
translation	13.85
alpha-beta T cell activation	15.27
ribosomal large subunit biogenesis	16.41
regulation of cytokine production	18.16
nuclear transport	21.4
T cell activation	23.89
ribonucleoprotein complex biogenesis	31.27

## Sheet: Fig 5h
TFs	-Log10(P)
ZNF382	3.6
STAT1	3.6
NFKBIA	3.9
ESR1	3.9
BCL6	4
EGR1	4.3
MAX	4.4
CEBPB	4.7
STAT4	4.7
FOS	4.8
BRCA1	5
EWSR1	5.1
TP53	5.5
HDAC1	6
REL	7.5
MYC	7.7
JUN	10
SP1	12
NFKB1	23
RELA	23

[truncated: 31 more sheets: Fig 6a, Fig 6c, Fig 6e, Fig 7b, Fig 7d, Fig 7f, Fig S1b, Fig S1c, Fig S1d, Fig S1e, Fig S1f, Fig S1g, Fig S3, Fig S6e, Fig S6f, Fig S6g, Fig S6h, Fig S6i, Fig S6j, Fig S7a …]
